# Supplementary material for: Global and Regional Diagnostic Results of Progress Toward Cervical Cancer Elimination, According to the WHO Strategy: A Systematic Literature Review with Narrative Synthesis
Source: Diagnostics (Basel). 2026 Apr 20;16(8):1224. doi: 10.3390/diagnostics16081224 (PMC13115489; doi:10.3390/diagnostics16081224)
Supplement: Supplementary file 1 [file diagnostics-16-01224-s001.zip]

Archive with 1 entries (1 files):
- diagnostics-4201600-supplementary.pdf
